# Supplementary material for: E-Nose Technology for Mycotoxin Detection in Feed: Ready for a Real Context in Field Application or Still an Emerging Technology?
Source: Toxins (Basel). 2023 Feb 11;15(2):146. doi: 10.3390/toxins15020146 (PMC9958648; doi:10.3390/toxins15020146)
Supplement: Supplementary file 1 [file toxins-15-00146-s001.zip]

Archive with 1 entries (1 files):
- toxins-2120352-supplementary.pdf
